# Supplementary material for: The aerodynamics of flight in an insect flight-mill
Source: PLoS One. 2017 Nov 1;12(11):e0186441. doi: 10.1371/journal.pone.0186441 (PMC5665432; doi:10.1371/journal.pone.0186441)
Supplement: S1 Data — Data derived from the flight-mill and flapping kinematics. These data are used to derive the conclusions of the study. (XLSX) [file pone.0186441.s002.xlsx]

## Sheet: Kinematics
Flight-mill conditions:
P0 = fixed condition		P1 = seasaw condition
R0 = level		R1 = rolled
P0R1 = fixed & rolled
P1R1 = seasaw & rolled
P0R0 = fixed & level
P1R0 = seasaw & level
Parameter	Beetle	P0R1	P1R1	P0R0	P1R0
Fligth speed [ms-1]	1	1.79811	1.59511	1.85428	1.91052
	2	2.56557	2.35602	1.99519	1.93222
	3	1.90679	1.6253	2.17932	1.1634
	4	1.87525	1.76097	1.75998	1.46022
	5	1.66828	1.65126	1.83158	1.7368
	6	2.19455	1.90009	1.72022	2.15902
	7	1.64833	1.39373	1.61845	1.17494
	8	2.28168	2.07726	1.78393	1.60731
	9	1.77125	1.95767	1.92921	1.8663
	10	1.91921	2.39886	1.78562	2.19659
Flapping Frequncy [Hz]	1	97.561	88.8889	97.561	88.8889
	2	97.561	97.561	97.561	100
	3	97.561	97.561	97.561	97.561
	4	97.561	100	97.561	100
	5	97.561	100	97.561	100
	6	97.561	95.2381	95.2381	97.561
	7	97.561	100	95.2381	100
	8	95.2381	93.0233	95.2381	88.8889
	9	97.561	100	95.2381	97.561
	10	95.2381	97.561	95.2381	95.2381
wing flapping kinematics
		Left wing				Right wing
Parameter	Beetle	P0R1	P1R1	P0R0	P1R0	P0R1	P1R1	P0R0	P1R0
Stroke plane angle [Deg]	1	30.0735	35.921	24.6612	32.2321	31.7695	26.1039	20.9308	31.2271
	2	21.5888	25.3381	18.7718	15.7686	19.5244	26.4244	27.2812	24.1291
	3	18.0766	13.9749	18.3811	7.81308	24.3539	20.2586	28.9283	12.56
	4	31.3455	34.6914	19.1183	21.0091	33.7323	35.4025	32.1636	29.8613
	5	33.8138	21.6444	17.8586	21.7625	41.3815	27.9146	23.2791	14.6088
	6	25.077	29.1447	12.0168	20.0882	24.7397	22.562	19.0631	18.6139
	7	13.1489	10.5799	10.5531	7.61821	17.1932	8.50381	11.2618	11.8202
	8	25.1354	28.4013	16.5327	23.532	28.0214	31.1678	32.0742	31.2595
	9	20.8607	19.8563	16.9894	16.4043	18.2568	17.6372	13.9442	12.2191
	10	31.0993	31.3899	25.423	22.2722	26.4229	28.1352	28.6226	39.8331
Flapping amplitude [Deg]	1	113.688	105.098	101.486	97.6772	93.9249	77.5032	111.351	104.7
	2	113.054	116.665	125.312	135.957	119.265	108.664	116.458	112.971
	3	116.101	116.503	118.399	104.852	107.644	88.3496	114.281	83.1544
	4	90.5373	79.5848	104.262	77.4559	94.2886	81.477	91.5669	96.9064
	5	94.5087	102.84	112.045	109.677	75.5901	110.405	105.579	113.379
	6	124.371	123.037	121.178	134.069	128.969	116.472	123.437	107.41
	7	122.683	119.788	122.452	132.253	114.556	120.952	105.46	108.024
	8	117.587	118.106	114.899	88.1394	121.197	108.912	93.5921	91.082
	9	112.382	108.925	117.702	120.275	127.689	134.496	114.655	119.741
	10	106.584	105.607	122.655	119.448	106.288	113.315	110.412	89.3886
DSRP [Deg]	1	48.2465	51.8198	44.1305	40.9246	44.2411	35.6495	31.6944	27.2531
	2	49.4172	51.199	50.4676	55.3952	45.0569	50.1423	49.9048	47.9593
	3	49.7733	37.7963	44.3392	26.2304	69.9646	46.4025	43.5865	14.5697
	4	42.1252	31.6946	39.883	32.2399	52.2226	40.1575	40.5114	28.4163
	5	47.4513	43.2643	43.3732	49.7138	50.9694	45.4812	40.7994	37.4078
	6	48.0494	49.0428	41.5905	53.109	47.79	40.5805	43.0703	27.8907
	7	51.8274	47.4244	37.5623	51.6098	54.4644	49.9662	36.4944	40.2954
	8	37.0349	40.7177	23.157	8.49951	59.9187	54.1503	34.6697	23.6292
	9	45.7606	42.3697	52.4412	59.476	57.9232	60.8776	32.9302	40.1307
	10	50.4661	49.9354	65.7948	44.8894	44.8909	44.264	45.6242	28.926
VSRP [Deg]	1	65.4419	53.2782	57.3558	56.7527	49.6838	41.8537	79.6566	77.4465
	2	63.6365	65.4663	74.8443	80.5618	74.2082	58.5214	66.5536	65.0118
	3	66.3282	78.7068	74.0599	78.6212	37.6797	41.9471	70.6948	68.5847
	4	48.412	47.8902	64.3792	45.2159	42.066	41.3195	51.0555	68.49
	5	47.0574	59.576	68.6722	59.9628	24.6207	64.9236	64.7795	75.9715
	6	76.3221	73.9945	79.5878	80.9599	81.1788	75.8911	80.3662	79.5196
	7	70.8558	72.3638	84.8894	80.6428	60.0917	70.9855	68.966	67.7286
	8	80.5524	77.3887	91.7422	79.6399	61.2783	54.7617	58.9224	67.4528
	9	66.6215	66.5555	65.2604	60.7989	69.7657	73.618	81.7248	79.6107
	10	56.1181	55.672	56.8597	74.5586	61.397	69.051	64.7876	60.4626
Incidence upstroke [Deg]	1	56.7541	112.233	101.493	89.7908	91.9063	71.3497	91.5731	100.239
	2	50.8572	56.647	63.4959	34.5161	49.6455	60.8291	77.2707	47.464
	3	68.5728	45.0008	41.3471	100.188	46.0097	56.4951	72.1144	94.7358
	4	56.6196	42.5587	29.3201	56.85	12.01	65.5169	50.9933	64.8591
	5	71.328	49.7193	82.3452	65.6676	74.7082	83.0075	79.9174	51.6256
	6	47.2779	58.3982	93.1669	89.4976	49.3742	83.4132	99.8553	94.116
	7	50.1565	51.9305	92.1722	46.2788	60.1182	53.4874	84.3239	48.6766
	8	70.827	76.9911	63.2332	86.6702	58.8704	61.4039	67.9382	81.0457
	9	55.9986	51.4593	103.358	62.8229	84.2831	68.1239	85.9624	58.6151
	10	61.3419	43.001	55.3429	42.966	56.3549	87.0025	60.4358	79.1385
Incidence downstroke [Deg]	1	45.4705	60.5776	42.309	35.8099	54.7706	48.0366	62.8684	70.9522
	2	54.1072	61.728	47.2956	45.5047	39.9362	41.9548	69.1838	62.8325
	3	56.4551	48.6043	37.0991	47.8746	59.1255	52.8328	59.652	52.1026
	4	66.5923	51.5002	46.5537	40.0708	80.1103	43.5151	48.0189	54.1824
	5	49.3454	39.7744	43.823	50.6459	66.4251	58.9555	55.8465	51.1536
	6	47.0441	44.7068	35.4305	38.6163	56.0297	43.7113	64.2745	54.2898
	7	51.8306	49.8185	21.0497	35.9884	47.4339	48.3213	42.0124	48.6001
	8	47.1792	46.6892	58.1045	30.1522	56.204	55.8034	67.7237	70.276
	9	41.4652	32.4718	31.255	37.2186	46.7415	37.4827	39.8018	39.9211
	10	59.9627	34.4656	42.4463	43.527	46.9079	50.9437	56.4806	51.1552
Wingtip speed downstroke [ms-1]	1	6.68843	5.60863	5.95742	6.04193	5.88404	4.77091	6.79133	6.57233
	2	8.30463	7.69364	8.09086	9.34746	8.80505	7.51985	7.89003	7.68508
	3	7.02513	7.00528	7.52636	5.75094	6.61855	5.4858	7.62103	5.387
	4	5.80073	4.99576	6.24563	4.90577	6.06265	5.51718	5.6024	6.08984
	5	5.33431	6.28752	6.70888	6.58696	4.75494	7.08506	6.76032	7.05147
	6	8.06612	7.79611	7.19346	8.57652	8.41812	7.59912	7.50078	7.61579
	7	6.93197	6.70214	7.06957	7.08067	6.87618	7.2709	6.46813	6.18827
	8	7.51433	7.15103	7.18555	5.68147	7.36111	6.85897	6.03911	5.98678
	9	6.94483	7.26823	7.68892	7.81243	8.00863	8.32414	7.63126	7.95648
	10	6.39009	6.85089	7.20964	7.77168	6.84082	7.86766	6.78142	6.49813
Wingtip speed upstroke [ms-1]	1	4.98071	4.23819	3.94159	3.82146	3.49338	2.64504	3.99534	3.63379
	2	5.53896	6.25268	6.27666	6.96079	5.17817	4.75313	5.38238	5.91693
	3	5.31392	5.65306	5.04363	4.29897	4.56262	3.53915	4.34296	2.86123
	4	4.04737	3.85823	4.70705	3.3678	3.99214	3.48184	3.76854	3.90575
	5	3.86417	4.34497	4.42653	4.55196	3.00789	4.66059	4.11953	4.32875
	6	5.96341	5.60127	5.48951	6.01159	5.90524	4.96083	4.82754	3.98568
	7	5.24219	4.83878	4.33474	5.61145	4.29947	4.74176	3.27382	4.28118
	8	4.73099	4.94123	4.8733	3.18397	4.99855	4.45531	4.07093	3.17372
	9	5.18031	5.04722	4.66418	5.54296	5.45535	5.73892	4.06108	4.83259
	10	4.90564	5.01625	5.844	5.27725	4.6038	4.65411	4.79826	3.86879

## Sheet: Prolonged flight
Group	Initial body mass [g]	Total flight distance [km]	Total flight time [min]	Mass loss [%]
level	1.2546	13.134	95.1	0.0509326
level	1.0182	4.933	69.25	0.0519544
level	0.7913	8.306	97.25	0.067863
level	0.8712	7.992	115.8	0.0571625
level	1.1347	14.3	102.6	0.0431832
level	1.0748	18.811	113.75	0.0537774
level	0.8653	11.224	96	0.0743095
level	1.2371	15.678	93	0.0615148
level	1.2232	14.067	92.66	0.0490517
level	1.1453	14.813	104.08	0.0739544
level	1.2389	13.943	107.9	0.0420534
level	1.1044	14.006	121.4	0.101322
level	1.2015	8.914	105.9	0.0385352
level	1.1011	11.752	104.083	0.0423213
level	1.1367	1.2	16.58	0.023753
level	1.1105	8.904	65.66	0.0390815
level	1.1135	11.962	96.8	0.0387068
level	1.2334	1.133	31.8	0.0276472
level	1.1512	1.1397	29.4	0.0231932
level	1.1909	1.993	19.3	0.0302292
level	1.0615	5.544	44.75	0.039284
level	1.33	4.755	63.25	0.023609
level	0.986	7.087	64	0.0388438
level	0.8932	7.796	53	0.0497089
level	0.8776	8.387	86.583	0.0526436
level	0.9381	16.708	120.58	0.0603347
level	1.0503	0.796	15.25	0.0244692
level	0.8238	13.489	105.25	0.0560816
level	1.052	13.77	120.5	0.0678707
level	1.3108	20.6	119.75	0.0706
Rolled	1.2731	6.568	62.08	0.0598539
Rolled	0.6562	12.2	98.25	0.0597379
Rolled	1.1357	0.723	10.5	0.0194594
Rolled	1.1382	9.22	77.6	0.0583377
Rolled	1.3468	12.163	101.5	0.102762
Rolled	1.2714	10.291	115	0.063788
Rolled	1.1274	0.2	4	0.0232393
Rolled	0.8959	13.287	113.41	0.0613908
Rolled	1.1042	2.201	25.58	0.0334179
Rolled	0.9191	6.249	74	0.082472
Rolled	1.016	12.495	101.75	0.0472441
Rolled	1.5008	9.766	79.6	0.0458422
Rolled	1.0846	11.975	116.6	0.0590079
Rolled	0.9554	0.25	6.83	0.0274231
Rolled	1.0131	7.182	82.9	0.0491561
Rolled	1.0826	11.128	100.9	0.0628117
Rolled	0.8945	0.25	3	0.028284
Rolled	0.9458	4.483	49	0.0453584
Rolled	0.936	0.14	2	0.0240385
Rolled	1.1038	5.436	45.8	0.0451169
Rolled	0.9842	5.668	58.58	0.0405405
Rolled	1.0039	1.272	27.25	0.0262974
Rolled	1.0249	10.254	109.9	0.0695678
Rolled	1.0865	15.4	120.4	0.0916705
Rolled	0.9831	14.179	112.75	0.0671346
Rolled	0.6872	0.559	12.33	0.0366705
Rolled	1.1622	12.43	105.25	0.0862
Rolled	0.9744	12.83	117.8	0.0673
Rolled	1.0653	8.76	112.8	0.0566
Rolled	1.2763	3.49	49.3	0.0903
Rolled	1.4	15.3	116	0.0601

## Sheet: Free flight
Beetle	Flight speed [ms-1]	Turning radius [m]	Centripetal acceleration [ms-2]
PW1	1.2697	0.358253	4.5
PW2	1.276	0.235968	6.9
PW3	0.8615	0.228364	3.25
PW4	1.5814	0.284185	8.8
PW5	0.9842	0.171746	5.64
PW6	0.7908	0.169017	3.7
PW7	1.188	0.179332	7.87
PW8	1.24	0.368729	4.17
PW9	1.9	0.481333	7.5
PW10	3.367	1.27522	8.89
PW11	2.6	1.25885	5.37
PW12	0.654	0.247235	1.73
PW13	2.31	1.16255	4.59
